# Supplementary material for: High LYRM4-AS1 predicts poor prognosis in patients with glioma and correlates with immune infiltration
Source: PeerJ. 2023 Oct 3;11:e16104. doi: 10.7717/peerj.16104 (PMC10557942; doi:10.7717/peerj.16104)
Supplement: Supplemental Information 13 [file peerj-11-16104-s012.xlsx]

## Sheet: Sheet1
U87 MG
Time (days)	shNC				shLYRM4-AS1-1				shLYRM4-AS1-2
1	100	100	100	100	91.8601	112.395	101.294	99.2716	98.014	106.08	102.535	100.782
2	100	100	100	100	94.9113	102.493	96.1748	96.7121	88.1548	96.16	94.4332	102.548
3	100	100	100	100	83.7273	94.7395	79.4384	93.6688	72.0795	80.8247	52.6566	87.5755
4	100	100	100	100	64.9661	99.9275	54.3284	97.48	60.9134	88.5787	53.3262	76.0978
5	100	100	100	100	34.0222	90.0995	29.1307	84.9811	27.483	60.9334	21.6954	38.1481
6	100	100	100	100	23.7288	84.2616	23.4594	75.522	20.7156	48.3098	20.6232	31.362
7	100	100	100	100	15.4108	68.9674	13.9574	68.4847	14.4385	27.1535	13.4977	29.7294
U251
Time (days)	shNC				shLYRM4-AS1-1				shLYRM4-AS1-2
1	100	100	100	100	94.4065	99.0341	95.5317	102.412	104.163	111.67	102.77	101.952
2	100	100	100	100	106.299	101.62	108.438	99.0586	92.2537	92.3109	82.3414	96.7051
3	100	100	100	100	97.0218	93.6098	91.8896	95.1919	56.9492	77.4475	51.6178	86.9911
4	100	100	100	100	94.2584	94.6282	98.9022	96.9128	63.0383	95.4273	65.9603	84.2615
5	100	100	100	100	72.5984	88.3001	67.7733	97.1184	38.5003	66.2541	29.7685	55.4717
6	100	100	100	100	50.1383	80.4186	49.2633	78.3459	33.9727	56.3133	36.3058	54.1521
7	100	100	100	100	39.916	58.9886	41.7248	67.9204	32.8551	50.8678	29.332	60.1957
