# Supplementary material for: High LYRM4-AS1 predicts poor prognosis in patients with glioma and correlates with immune infiltration
Source: PeerJ. 2023 Oct 3;11:e16104. doi: 10.7717/peerj.16104 (PMC10557942; doi:10.7717/peerj.16104)
Supplement: Supplemental Information 15 [file peerj-11-16104-s014.xlsx]

## Sheet: U8 MG
0h	名称	area	box height		Scratch width=area/box height	Distance of migration = scratch width of 0h - scratch width of 24h	Ratio of migration = distance of migration/ scratch width of 0h	1
	siNC-1	4010949	3253		1233	852	0.690998	69.0998
	siNC-2	3373361	3253		1037	560	0.540019	54.0019
	siNC-3	3607845	3245		1111.82	714.817	0.642927	64.2927
	siLYRM4-AS1-1-1	3853549	3241		1189	524	0.440706	44.0706
	siLYRM4-AS1-1-2	4019013	3249		1237	584	0.47211	47.211
	siLYRM4-AS1-1-3	3694713	3261		1133	372	0.328332	32.8332
	siLYRM4-AS1-2-1	3737697	3253		1149	548	0.476936	47.6936
	siLYRM4-AS1-2-2	3863061	3249		1189	440	0.370059	37.0059
	siLYRM4-AS1-2-3	3607577	3253		1109	492	0.443643	44.3643
24h	名称	area	box height		Scratch width=area/box height
	siNC-1	1242441	3261		381
	siNC-2	1549773	3249		477
	siNC-3	1289853	3249		397
	siLYRM4-AS1-1-1	2168565	3261		665
	siLYRM4-AS1-1-2	2124209	3253		653
	siLYRM4-AS1-1-3	2478577	3257		761
	siLYRM4-AS1-2-1	1959861	3261		601
	siLYRM4-AS1-2-2	2442489	3261		749
	siLYRM4-AS1-2-3	2004633	3249		617

## Sheet: U251
0h	名称	area	box height		Scratch width=area/box height	Distance of migration = scratch width of 0h - scratch width of 24h	Ratio of migration = distance of migration/ scratch width of 0h	1
	siNC-1	4596489	3253		1413	988	0.699222	69.9222
	siNC-2	4294325	3241		1325	716	0.540377	54.0377
	siNC-3	3984925	3253		1225	548	0.447347	44.7347
	siLYRM4-AS1-1-1	4462857	3241		1377	244	0.177197	17.7197
	siLYRM4-AS1-1-2	4433781	3277		1353	208	0.153732	15.3732
	siLYRM4-AS1-1-3	4033857	3261		1237	116	0.0937753	9.37753
	siLYRM4-AS1-2-1	4620837	3261		1417	136	0.0959774	9.59774
	siLYRM4-AS1-2-2	4369905	3249		1345	140	0.104089	10.4089
	siLYRM4-AS1-2-3	3877329	3261		1189	80	0.0672834	6.72834
24h	名称	area	box height		Scratch width=area/box height
	siNC-1	1382525	3253		425
	siNC-2	1981077	3253		609
	siNC-3	2202281	3253		677
	siLYRM4-AS1-1-1	3690181	3257		1133
	siLYRM4-AS1-1-2	3720106	3249		1145
	siLYRM4-AS1-1-3	3655581	3261		1121
	siLYRM4-AS1-2-1	4172217	3257		1281
	siLYRM4-AS1-2-2	3929505	3261		1205
	siLYRM4-AS1-2-3	3616449	3261		1109
